# Supplementary material for: Impact of Viral Co-Detection on the Within-Host Viral Diversity of Influenza Patients
Source: Viruses. 2025 Jan 23;17(2):152. doi: 10.3390/v17020152 (PMC11861327; doi:10.3390/v17020152)
Supplement: Supplementary file 1 [file viruses-17-00152-s001.zip]

Archive with 1 entries (1 files):
- viruses-3337799-supplementary.pdf
